# Supplementary material for: Postlarval Shrimp-Associated Microbiota and Underlying Ecological Processes over AHPND Progression
Source: Microorganisms. 2025 Mar 24;13(4):720. doi: 10.3390/microorganisms13040720 (PMC12029802; doi:10.3390/microorganisms13040720)
Supplement: Supplementary file 1 [file microorganisms-13-00720-s001.zip]

Archive with 1 entries (1 files):
- microorganisms-3521038-supplementary.pdf
